# Supplementary material for: A Cross-Sectional Study of Risk Factors Affecting Milk Quality in Dairy Cows
Source: Animals (Basel). 2023 Nov 10;13(22):3470. doi: 10.3390/ani13223470 (PMC10668648; doi:10.3390/ani13223470)
Supplement: Supplementary file 1 [file animals-13-03470-s001.zip]

Archive with 33 entries (33 files):
- Figure S1.jpg
- Figure S10.jpg
- Figure S11.jpg
- Figure S12.jpg
- Figure S13.jpg
- Figure S14.jpg
- Figure S15.jpg
- Figure S16.jpg
- Figure S17.jpg
- Figure S18.jpg
- Figure S19.jpg
- Figure S2.jpg
- Figure S20.jpg
- Figure S21.jpg
- Figure S3.jpg
- Figure S4.jpg
- Figure S5.jpg
- Figure S6.jpg
- Figure S7.jpg
- Figure S8.jpg
- Figure S9.jpg
- Table S1.jpg
- Table S10.jpg
- Table S11.jpg
- Table S12.jpg
- Table S2.jpg
- Table S3.jpg
- Table S4.jpg
- Table S5.jpg
- Table S6.jpg
- Table S7.jpg
- Table S8.jpg
- Table S9.jpg
